# Supplementary material for: Synthesis and Enzymatic Evaluation of a Small Library of Substituted Phenylsulfonamido-Alkyl Sulfamates towards Carbonic Anhydrase II
Source: Molecules. 2024 Jun 25;29(13):3015. doi: 10.3390/molecules29133015 (PMC11243685; doi:10.3390/molecules29133015)
Supplement: Supplementary file 1 [file molecules-29-03015-s001.zip]

Archive with 1 entries (1 files):
- molecules-3032581-supplementary.pdf
